# Supplementary material for: Volatile Profile and Physico-Chemical Analysis of Acacia Honey for Geographical Origin and Nutritional Value Determination
Source: Foods. 2019 Sep 27;8(10):445. doi: 10.3390/foods8100445 (PMC6836064; doi:10.3390/foods8100445)
Supplement: Supplementary file 1 [file foods-08-00445-s001.zip]

Archive with 3 entries (3 files):
- Figure S 1.doc
- Figure S 2.doc
- Figure S 3.doc
